# Supplementary material for: Evaluation of the association of length of stay in hospital and outcomes
Source: Int J Qual Health Care. 2021 Dec 17;34(2):mzab160. doi: 10.1093/intqhc/mzab160 (PMC9070811; doi:10.1093/intqhc/mzab160)
Supplement: mzab160_Supp [file mzab160_supp.zip]

Archive with 2 entries (1 files):
- mzab160_Supp/
- mzab160_Supp.docx
